# Supplementary material for: Methicillin Resistant Staphylococcus Aureus Shoulder Pyomyositis with Multifocal Lung Infiltrations
Source: Pediatr Rep. 2020 Nov 17;12(3):127–9. doi: 10.3390/pediatric12030027 (PMC7717662; doi:10.3390/pediatric12030027)
Supplement: Supplementary file 1 [file pediatrrep-12-00027-s001.zip]

Archive with 2 entries (2 files):
- figure 1.v1.tiff
- figure 2.v1.jpg
